# Supplementary material for: Recombinant G-CSF-ApoAI Fusion Protein Is a Pleiotropic Factor
Source: Molecules. 2025 Dec 29;31(1):119. doi: 10.3390/molecules31010119 (PMC12787894; doi:10.3390/molecules31010119)
Supplement: Supplementary file 1 [file molecules-31-00119-s001.zip]

Archive with 1 entries (1 files):
- molecules-4043008-supplementary.pdf
